# Supplementary material for: Stem Cell Factors BAM1 and WOX1 Suppressing Longitudinal Cell Division of Margin Cells Evoked by Low-Concentration Auxin in Young Cotyledon of Arabidopsis
Source: Int J Mol Sci. 2025 May 15;26(10):4724. doi: 10.3390/ijms26104724 (PMC12120846; doi:10.3390/ijms26104724)
Supplement: Supplementary file 1 [file ijms-26-04724-s001.zip]

Archive with 1 entries (1 files):
- ijms-3583564-supplementary.pdf
